# Supplementary material for: Evaluation of Mucoadhesive Nano-Bilosomal In Situ Gels Containing Anti-Psychotic Clozapine for Treatment of Schizophrenia: In Vitro and In Vivo Studies
Source: Pharmaceuticals (Basel). 2024 Oct 21;17(10):1404. doi: 10.3390/ph17101404 (PMC11510079; doi:10.3390/ph17101404)
Supplement: Supplementary file 1 [file pharmaceuticals-17-01404-s001.zip]

Archive with 1 entries (1 files):
- pharmaceuticals-3258599-supplementary.pdf
